# Supplementary material for: Model of Acute Liver Failure in an Isolated Perfused Porcine Liver—Challenges and Lessons Learned
Source: Biomedicines. 2022 Oct 6;10(10):2496. doi: 10.3390/biomedicines10102496 (PMC9598959; doi:10.3390/biomedicines10102496)
Supplement: Supplementary file 1 [file biomedicines-10-02496-s001.zip]

Archive with 1 entries (1 files):
- biomedicines-1860057-supplementary.pdf
